# Supplementary material for: Quantitative nucleolar proteomics reveals nuclear re-organization during stress- induced senescence in mouse fibroblast
Source: BMC Cell Biol. 2011 Aug 11;12:33. doi: 10.1186/1471-2121-12-33 (PMC3163619; doi:10.1186/1471-2121-12-33)
Supplement: Additional file 2 — A list of 344 proteins detected by Quantitative Mass spectrometry showing the SILAC ratio (log 2) of nucleolar proteins in NIH3T3 cells following Sodium Butyrate treatment. This table lists the accession number with Gene name of 344 proteins identified by Mass spectrometer and generated by using ProteinCenter (Proxeon Bioinformatics), a proteomics data mining and management software which converted protein IDs to gene symbols and perform initial gene ontology characterization. [file 1471-2121-12-33-S2.XLS]

## Sheet: Sheet1
Accession number	Mass [Da]	No of identified pepts	score	Name	SILAC Ratio (RoKo/R6K4)	StDev	SILAC Ratio (log2)	Functions
IPI00420724	50005	3	120	Bub3 2 days neonate thymus thymic cells cDNA, RIKEN full-length enriched	16.6667	0.01	4.05889	kinetohore, cell cycle
IPI00112473	13273	7	333	Parp1 Isoform Long of Poly [ADP-ribose] polymerase 1	12.987	0.03	3.699	DNA repair
IPI00457731	49168	4	199	Sf3a1 12 days embryo spinal ganglion cDNA, RIKEN full-length enriched li	12.0482	0.09	3.59074	splicing
IPI00857136	19184	1	52	Rbm39 19 kDa protein	12.0482	0.09	3.59074	splicing
IPI00111045	43968	1	47	Timm50 Import inner membrane translocase subunit TIM50, mitochondrial pr	9.52381	0.14	3.25154	mitochrondrial
IPI00845840	28340	2	95	Pkm2 Isoform M1 of Pyruvate kinase isozymes M1/M2	9.43396	0.14	3.23786	mitochrondrial
IPI00407130	57948	2	95	Pkm2 Isoform M2 of Pyruvate kinase isozymes M1/M2	9.17431	0.03	3.1976	mitochrondrial
IPI00153660	70363	1	44	Dlat Dihydrolipoyllysine-residue acetyltransferase component of pyruvate	8.06452	0.1	3.01159	mitochrondrial
IPI00649362	30744	2	100	Rbm14 Isoform 2 of RNA-binding protein 14	7.87402	0.07	2.9771	RNA binding
IPI00136883	56927	7	495	Ptbp1 Activated spleen cDNA, RIKEN full-length enriched library, clone:F	7.75194	0.13	2.95456	RNA binding
IPI00404707	92418	3	159	Rbm14 Isoform 1 of RNA-binding protein 14	7.63359	0.08	2.93236	RNA binding
IPI00122696	24046	2	102	Rbbp4 Histone-binding protein RBBP4	7.24638	0.19	2.85726	Chromatin remodeling
IPI00116850	53483	1	49	D10Wsu52e UPF0027 protein C22orf28 homolog	7.0922	0.11	2.82623	Unknown
IPI00263863	23158	3	128	Hspe1 10 kDa heat shock protein, mitochondrial	6.80272	0.13	2.76611	Chaperone
IPI00127763	63209	2	173	Rbm39 Isoform 1 of RNA-binding protein 39	6.75676	0.01	2.75633	RNA binding
IPI00114407	26924	4	209	Thoc4 Isoform 1 of THO complex subunit 4	6.75676	0.01	2.75633	RNA binding
IPI00890072	42275	1	52	- 13 kDa protein	6.62252	0.05	2.72738	Ribosomal
IPI00608001	55214	4	145	Chd5 Chromodomain helicase DNA binding protein 5	6.57895	0.11	2.71786	Chromatin remodeling
IPI00116281	222375	1	39	Cct6a T-complex protein 1 subunit zeta	6.53595	0.11	2.7084	Chaperone
IPI00130185	19029	2	68	Ppp1ca Serine/threonine-protein phosphatase PP1-alpha catalytic subunit	6.49351	0.13	2.699	Kinase/phosphatase
IPI00480357	73692	20	1085	Hnrnpm Isoform 2 of Heterogeneous nuclear ribonucleoprotein M	6.49351	0.05	2.699	RNA binding
IPI00623951	14005	4	168	Hist2h2ab Histone H2A type 2-B	6.45161	0.08	2.68966	Histone
IPI00620156	41977	3	132	LOC100039740 similar to ribosomal protein	6.36943	0.04	2.67116	Ribosomal
IPI00381655	44021	2	111	EG623505 similar to ribosomal protein	6.32911	0.05	2.662	Ribosomal
IPI00119667	36931	4	176	Eef1a2 Elongation factor 1-alpha 2	6.28931	0.15	2.6529	Translation
IPI00651846	39752	3	261	Smarcc2 SWI/SNF-related matrix-associated actin-dependent regulator of c	6.25	0.02	2.64386	Chromatin remodeling
IPI00415385	235515	3	118	Bclaf1 Isoform 1 of Bcl-2-associated transcription factor 1	6.21118	0.21	2.63487	Transcription factor
IPI00169477	105939	3	118	Bclaf1 Isoform 2 of Bcl-2-associated transcription factor 1	6.17284	0.12	2.62593	Transcription factor
IPI00132958	31290	1	40	Them2 Thioesterase superfamily member 2	6.0241	0.04	2.59074	Microtubule
IPI00466069	46824	2	94	Eef2 Elongation factor 2	5.98802	0.05	2.58208	Translation
IPI00317590	17708	4	159	Rps18 40S ribosomal protein S18	5.98802	0.05	2.58208	Ribosomal
IPI00669224	521622	3	138	EG630612 similar to ribosomal protein	5.95238	0.1	2.57347	Ribosomal
IPI00282848	20234	9	303	Hist1h3b;Hist1h3c;Hist1h3f;Hist1h3d;Hist2h3c1;Hist2h3b;Hist1h3e;Hist2h3c	5.88235	0.05	2.55639	Histone
IPI00116074	27797	3	112	Aco2 Aconitate hydratase, mitochondrial precursor	5.78035	0.11	2.53116	mitochrondrial
IPI00139168	33646	9	384	Parp1 17 days pregnant adult female amnion cDNA, RIKEN full-length enric	5.74713	0.16	2.52284	DNA repair
IPI00474243	105765	1	56	Mapk1 ERK2	5.71429	0.27	2.51457	Kinase/phosphatase
IPI00473521	29806	6	304	LOC100043780 similar to ribosomal protein S3a	5.68182	0.27	2.50635	Ribosomal
IPI00109813	30512	5	248	Hnrnpa0 12 days embryo head cDNA, RIKEN full-length enriched library, cl	5.61798	0.05	2.49005	RNA binding
IPI00756114	59457	1	59	Ldha 30 kDa protein	5.58659	0.12	2.48197	mitochrondrial
IPI00895455	120187	1	70	Rps14 13 kDa protein	5.55556	0.08	2.47393	Ribosomal
IPI00277753	15419	8	262	LOC382523 similar to histone H3	5.55556	0.02	2.47393	Histone
IPI00857771	47625	10	381	Chd4 MKIAA4075 protein	5.55556	0.08	2.47393	Chromatin remodeling
IPI00272033	13980	9	454	Hist2h2ac;Hist2h2ab Histone H2A type 2-C	5.40541	0.08	2.4344	Histone
IPI00411074	37516	2	121	Pcbp3 poly(rC) binding protein 3	5.31915	0.02	2.4112	RNA binding
IPI00339468	149596	37	1876	Dhx9 Isoform 2 of ATP-dependent RNA helicase A	5.29101	0.05	2.40354	Helicase
IPI00409462	38652	3	181	Bat1a Spliceosome RNA helicase Bat1	5.29101	0.1	2.40354	Helicase
IPI00127707	145724	3	149	Pcbp2 Isoform 1 of Poly(rC)-binding protein 2	5.26316	0.06	2.39593	RNA binding
IPI00607069	15194	7	249	EG544973 hypothetical protein isoform 1	5.15464	0.09	2.36587	Histone?
IPI00126716	69406	2	90	Eif4a3 Eukaryotic initiation factor 4A-III	5.12821	0.16	2.35845	Translation
IPI00890323	13599	9	472	- 14 kDa protein	5.12821	0.09	2.35845	Histone?
IPI00330000	14087	10	495	Hist2h2aa2;Hist2h2aa1 Histone H2A type 2-A	5.12821	0.03	2.35845	Histone
IPI00607914	125536	30	1485	Dhx9 Isoform 3 of ATP-dependent RNA helicase A	5.12821	0.09	2.35845	Helicase
IPI00622716	67899	1	42	Ctnnbl1 Beta-catenin-like protein 1	5.10204	0.14	2.35107	Unknown
IPI00117063	69698	2	150	Fus RNA-binding protein FUS	5.10204	0.09	2.35107	RNA binding
IPI00551538	15315	9	283	EG623365 hypothetical protein isoform 1	4.97512	0.1	2.31473	Histone?
IPI00377350	31089	2	146	Refbp2 Isoform 2 of RNA and export factor-binding protein 2	4.92611	0.09	2.30045	RNA binding
IPI00125901	59716	2	99	Rps13;EG625298;LOC100044992;LOC100039924;LOC100048340 40S ribosoma	4.7619	0.05	2.25154	Ribosomal
IPI00459318	16297	6	227	Hist1h2bp Adult male testis cDNA, RIKEN full-length enriched library, cl	4.6729	0.08	2.22432	Histone
IPI00230108	39269	3	120	Pdia3 Protein disulfide-isomerase A3 precursor	4.4843	0.03	2.16488	others
IPI00137787	28007	7	355	Rpl8 60S ribosomal protein L8	4.46429	0.18	2.15843	Ribosomal
IPI00753292	50944	2	69	EG666360 similar to Ac2-210	4.42478	0.18	2.14561	Ribosomal
IPI00348270	13912	14	633	Hist2h2bb Histone H2B type 2-B	4.42478	0.02	2.14561	Histone
IPI00227930	13912	13	609	Hist1h2bh Histone H2B type 1-H	4.36681	0.1	2.12658	Histone
IPI00230264	15133	8	420	H2afx Histone H2A.x	4.329	0.05	2.11404	Histone
IPI00894987	46810	1	39	Coq6 Protein	4.25532	0.01	2.08927	mitochrondrial
IPI00222526	57968	1	39	Coq6 11 days pregnant adult female placenta cDNA, RIKEN full-length enri	4.23729	0.1	2.08314	mitochrondrial
IPI00322562	16324	2	121	Rps14 40S ribosomal protein S14	4.21941	0.06	2.07704	Ribosomal
IPI00132460	17212	2	86	Rpl26 60S ribosomal protein L26	4.20168	0.08	2.07097	Ribosomal
IPI00132653	51360	1	101	Oxct1 Succinyl-CoA:3-ketoacid-coenzyme A transferase 1, mitochondrial	4.20168	0.05	2.07097	mitochrondrial
IPI00461809	17901	2	83	EG432959 similar to high-mobility group box 1	4.13223	0.12	2.04692	Unknown
IPI00223714	21964	13	740	Hist1h1e Histone H1.4	4.13223	0.12	2.04692	Histone
IPI00187543	13985	8	393	Hist2h2be Histone H2B type 2-E	4.08163	0.04	2.02915	Histone
IPI00128904	56643	1	95	Pcbp1 Poly(rC)-binding protein 1	4.06504	0.08	2.02327	RNA binding
IPI00265768	13912	13	611	Hist1h2bk Histone H2B type 1-K	4.06504	0.08	2.02327	Histone
IPI00461514	14930	13	611	OTTMUSG00000013203;Hist1h2be;LOC665622;Hist1h2bg;Hist1h2bc;RP23-38E20.	4.03226	0.45	2.01159	Histone
IPI00551435	212847	2	61	Chd3 chromodomain helicase DNA binding protein 3	3.93701	0.11	1.9771	Chromatin remodeling
IPI00474446	36475	1	55	Eif2s1 Eukaryotic translation initiation factor 2 subunit 1	3.90625	0.05	1.96578	Translation
IPI00119762	55953	1	42	Dclk1 Doublecortin-like protein	3.90625	0.1	1.96578	Kinase/phosphatase
IPI00111957	14228	9	375	Hist1h2ba Histone H2B type 1-A	3.90625	0.1	1.96578	Histone
IPI00229539	17134	9	441	Hist3h2bb histone cluster 3, H2bb	3.90625	0.05	1.96578	Histone
IPI00761421	28983	3	123	LOC100040929;LOC100045668 similar to Rpl17 protein	3.89105	0.05	1.96016	Ribosomal
IPI00153400	14037	10	540	H2afj;LOC632401 H2A histone family, member J	3.89105	0.04	1.96016	Histone
IPI00329839	95253	2	74	Ddx42 Isoform 1 of ATP-dependent RNA helicase DDX42	3.89105	0.04	1.96016	Helicase
IPI00875792	24949	4	134	Hmg1l1 high-mobility group (nonhistone chromosomal) protein 1-like 1	3.861	0.03	1.94898	Chromatin remodeling
IPI00118166	52642	1	39	EG217600 similar to ribosomal protein L26	3.81679	0.04	1.93236	Ribosomal
IPI00229542	14048	6	371	Hist1h2aa Histone protein Hist1h2aa	3.663	0.1	1.87303	Histone
IPI00758298	17358	3	98	EG666790 similar to ribosomal protein L23a	3.62319	0.07	1.85726	Ribosomal
IPI00132122	50422	12	514	Smc3 Structural maintenance of chromosomes protein 3	3.62319	0.07	1.85726	cell cycle
IPI00307837	13734	6	280	Eef1a1 Elongation factor 1-alpha 1	3.57143	0.07	1.8365	Translation
IPI00331461	27361	3	115	Rpl11 60S ribosomal protein L11	3.5461	0.3	1.82623	Ribosomal
IPI00230133	22562	14	702	Hist1h1b Histone H1.5	3.53357	0.07	1.82113	Histone
IPI00625021	37474	1	36	LOC100047777;LOC100039525 hypothetical protein	3.52113	0.06	1.81604	Unknown
IPI00407339	11360	14	785	Hist4h4;Hist1h4j;Hist1h4f;Hist1h4a;Hist1h4h;Hist1h4i;Hist1h4k;Hist1h	3.46021	0.03	1.79086	Histone
IPI00807801	124599	1	40	Luc7l Luc7l protein (Fragment)	3.44828	0.07	1.78588	splicing
IPI00380309	101902	1	40	Luc7l2 Isoform 1 of Putative RNA-binding protein Luc7-like 2	3.44828	0.01	1.78588	splicing
IPI00223713	21254	16	866	Hist1h1c Histone H1.2	3.41297	0.09	1.77103	Histone
IPI00331597	22086	12	608	Hist1h1d Histone H1.3	3.40136	0.1	1.76611	Histone
IPI00221463	14113	10	555	Hist3h2a Histone H2A type 3	3.37838	0.06	1.75633	Histone
IPI00229543	14153	10	543	Hist1h2af Histone H2A type 1-F	3.37838	0.04	1.75633	Histone
IPI00881242	54531	1	68	Sumo2 6 kDa protein	3.367	0.07	1.75147	others
IPI00379383	17459	1	68	LOC100042244 similar to SMT3 suppressor of mif two 3 homolog 2	3.32226	0.07	1.73216	others
IPI00108762	22162	1	68	EG236622 similar to SMT3B protein isoform 3	3.31126	0.04	1.72738	others
IPI00849725	10737	1	68	LOC100043429;LOC100048458 similar to SMT3B protein isoform 1	3.25733	0.11	1.70369	others
IPI00761765	10817	1	68	LOC100044517;LOC100043865 similar to SMT3B protein	3.24675	0.01	1.699	others
IPI00122955	10813	1	68	LOC665283;LOC677190 similar to SMT3B protein isoform 1	3.20513	0.06	1.68038	others
IPI00848890	21859	1	68	LOC100046167 similar to Chain B, Crystal Structure Of Sumo-3-Modified Th	3.16456	0.05	1.662	others
IPI00229545	14141	9	514	Hist1h2ak Histone H2A type 1-K	3.15457	0.03	1.65745	Histone
IPI00775948	32065	6	195	Rpl7 Protein	3.1348	0.08	1.64837	Ribosomal
IPI00123878	15173	2	112	Ddx39 Isoform 1 of ATP-dependent RNA helicase DDX39	3.0581	0.02	1.61264	Helicase
IPI00323819	113028	1	41	Rps20 40S ribosomal protein S20	3.04878	0.06	1.60823	Ribosomal
IPI00133985	46555	1	59	Ruvbl1 RuvB-like 1	3.03951	0.09	1.60384	DNA binding
IPI00830298	228829	1	58	Smarcc1 107 kDa protein	3.02115	0.18	1.5951	Chromatin remodeling
IPI00284213	244392	4	182	Prpf40a Isoform 1 of Pre-mRNA-processing factor 40 homolog A	3.003	0.07	1.58641	splicing
IPI00828490	64939	2	83	Hcfc1 Host cell factor C1	2.92398	0.07	1.54793	splicing
IPI00318614	108412	1	81	Idh2 Isocitrate dehydrogenase [NADP], mitochondrial precursor	2.88184	0.08	1.52699	mitochrondrial
IPI00128818	50182	1	51	Dhx15 Putative pre-mRNA-splicing factor ATP-dependent RNA helicase DHX15	2.87356	0.11	1.52284	Helicase
IPI00319556	21656	5	295	Hist1h1t histone cluster 1, H1t	2.86533	0.24	1.5187	Histone
IPI00122350	9952	3	112	Snrpa U1 small nuclear ribonucleoprotein A	2.849	0.04	1.51046	splicing
IPI00311236	26134	8	276	Rpl7 60S ribosomal protein L7	2.849	0.04	1.51046	Ribosomal
IPI00321266	58605	2	101	Pspc1 Isoform 1 of Paraspeckle component 1	2.82486	0.08	1.49818	RNA binding
IPI00673513	23064	6	201	EG268809 similar to 60S ribosomal protein L7 isoform 2	2.82486	0.06	1.49818	Ribosomal
IPI00229571	85410	3	156	Sltm Isoform 1 of SAFB-like transcription modulator	2.8169	0.3	1.49411	Transcription factor
IPI00845638	42257	5	243	Pds5b Isoform 3 of Sister chromatid cohesion protein PDS5 homolog B	2.80112	0.09	1.486	Chromatin remodeling
IPI00754976	17714	4	164	LOC100039571 similar to ribosomal protein L23a	2.78552	0.08	1.47794	Ribosomal
IPI00265239	17737	1	43	LOC100045925;LOC670717 similar to cytochrome c	2.77778	0.05	1.47393	mitochrondrial
IPI00228616	21772	4	217	Hist1h1a Histone H1.1	2.77008	0.02	1.46993	Histone
IPI00848872	16115	2	87	LOC100042515 similar to hCG26831	2.71003	0.12	1.43831	Unknown
IPI00462291	73483	2	87	Hmgb2 High mobility group protein B2	2.71003	0.04	1.43831	Chromatin remodeling
IPI00130591	49036	7	243	Ilf3 Isoform 3 of Interleukin enhancer-binding factor 3	2.68817	0.18	1.42663	RNA binding
IPI00466820	11688	3	154	LOC100040298;Rps8 40S ribosomal protein S8	2.68817	0.23	1.42663	Ribosomal
IPI00331092	29540	3	114	Rps4x 40S ribosomal protein S4, X isoform	2.6455	0.17	1.40354	Ribosomal
IPI00117896	29995	1	55	Mapre1 Microtubule-associated protein RP/EB family member 1	2.6455	0.24	1.40354	microtubule
IPI00125521	10797	3	131	Rps5 40S ribosomal protein S5	2.63852	0.03	1.39973	Ribosomal
IPI00123870	214917	1	90	Smc1a Structural maintenance of chromosomes protein 1A	2.63158	0.07	1.39593	Chromatin remodeling
IPI00116049	116850	1	44	EG627967 similar to RIKEN cDNA 1110033J19 gene	2.62467	0.2	1.39214	Ribosomal?
IPI00308706	34379	7	291	Rpl5;LOC100043295 60S ribosomal protein L5	2.61097	0.14	1.38458	Ribosomal
IPI00115627	218496	1	57	Actr3 Actin-related protein 3	2.61097	0.12	1.38458	Cytoskeleton
IPI00752639	17661	3	130	EG666548;EG666448 similar to ribosomal protein L23a	2.5974	0.07	1.37707	Ribosomal
IPI00108454	50082	4	120	- 29 kDa protein	2.59067	0.1	1.37333	Unknown
IPI00762542	24878	2	76	Rps11 40S ribosomal protein S11	2.59067	0.07	1.37333	Ribosomal
IPI00113655	21459	5	144	Rps6;LOC667739 40S ribosomal protein S6	2.59067	0.04	1.37333	Ribosomal
IPI00671512	57808	3	81	LOC675985 similar to ribosomal protein S6	2.58398	0.1	1.36959	Ribosomal
IPI00110456	10866	1	51	3110082I17Rik Isoform 1 of Uncharacterized protein C7orf50 homolog	2.57069	0.04	1.36216	Unknown
IPI00318550	42983	2	88	Ilf2 Interleukin enhancer-binding factor 2	2.55102	0.38	1.35107	RNA binding
IPI00849919	164570	2	116	Wdr43 WD repeat domain 43 isoform 5	2.52525	0.1	1.33643	Unknown
IPI00120162	90949	1	47	Csnk2a1 Casein kinase II subunit alpha	2.51889	0.24	1.33279	Kinase/phosphatase
IPI00621229	24147	2	88	EG629732 similar to ribosomal protein S8 isoform 2	2.51256	0.15	1.32916	Ribosomal?
IPI00750333	33372	7	214	EG627889 similar to ribosomal protein L6 isoform 1	2.51256	0.21	1.32916	Ribosomal
IPI00111412	97705	2	66	Rpl4 60S ribosomal protein L4	2.51256	0.05	1.32916	Ribosomal
IPI00313222	33489	10	358	Rpl6 60S ribosomal protein L6	2.43902	0.27	1.2863	Ribosomal
IPI00653307	14769	11	536	Ddx17 DEAD box polypeptide 17 isoform 1	2.39808	0.18	1.26188	Helicase
IPI00339474	24190	2	92	EG241053 similar to ribosomal protein L12	2.36407	0.1	1.24127	Ribosomal?
IPI00849793	17794	3	156	Rpl12 60S ribosomal protein L12	2.36407	0.1	1.24127	Ribosomal
IPI00127085	25011	4	179	Rpl10a 60S ribosomal protein L10a	2.34192	0.22	1.22769	Ribosomal
IPI00128654	33579	2	70	Asb15 Adult male bone cDNA, RIKEN full-length enriched library, clone:98	2.33645	0.14	1.22432	Kinase/phosphatase
IPI00420726	22254	1	69	Rps9 40S ribosomal protein S9	2.331	0.14	1.22095	Ribosomal
IPI00661216	8507	1	38	LOC635326 similar to hCG2028724	2.29358	0.17	1.1976	Ribosomal?
IPI00312128	54235	6	339	Trim28 Isoform 1 of Transcription intermediary factor 1-beta	2.27273	0.09	1.18442	Transcription factor
IPI00115660	18274	6	199	Tcof1 Treacle protein	2.25734	0.1	1.17462	RNA binding
IPI00471441	10956	1	54	Ptms Ptms protein	2.25225	0.26	1.17137	Translation
IPI00889839	14789	2	120	EG633570 hypothetical protein	2.24719	0.09	1.16812	Ribosomal?
IPI00122426	23451	4	170	Rpl19;LOC100046041 60S ribosomal protein L19	2.24719	0.09	1.16812	Ribosomal
IPI00322492	22298	2	89	Ewsr1 Ewing sarcoma homolog	2.22222	0.08	1.152	RNA-binding
IPI00850689	89307	2	117	LOC100044651 similar to SMC4 protein	2.18341	0.14	1.12658	Chromatin remodeling
IPI00229397	148304	2	117	Smc4 Structural maintenance of chromosomes protein 4	2.1097	0.51	1.07704	Chromatin remodeling
IPI00754211	20053	3	123	LOC208428 similar to Mus musculus ribosomal protein L19	2.08768	0.27	1.0619	Ribosomal
IPI00396739	109291	7	310	Smarca5 SWI/SNF-related matrix-associated actin-dependent regulator of c	2.079	0.09	1.05589	Chromatin remodeling
IPI00453821	58721	4	172	Nup155 Nuclear pore complex protein Nup155	2.04082	0.05	1.02915	others
IPI00652115	21593	2	66	OTTMUSG00000010105 ES cells cDNA, RIKEN full-length enriched library, cl	1.99601	0.04	0.997117	Chromatin remodeling
IPI00890196	21647	6	254	- 22 kDa protein	1.99203	0.23	0.994241	Unknown
IPI00108271	25461	4	250	Elavl1 ELAV-like protein 1	1.98807	0.23	0.99137	RNA binding
IPI00122598	24137	2	102	EG382723 similar to ribosomal protein L10a	1.94553	0.07	0.96016	Ribosomal
IPI00853788	14766	3	132	LOC100045367 similar to ribosomal protein L19	1.94553	0.07	0.96016	Ribosomal
IPI00849754	19050	3	132	LOC631615 similar to ribosomal protein L19	1.90114	0.03	0.926865	Ribosomal
IPI00129430	75394	18	824	Sfpq Splicing factor, proline- and glutamine-rich	1.88324	0.02	0.913216	splicing
IPI00848364	24901	2	88	LOC100045169;LOC100042634 similar to ribosomal protein L23a	1.88324	0.07	0.913216	Ribosomal
IPI00224505	24290	9	383	Rpl13;LOC100044916;LOC100040605;LOC100039656 60S ribosomal protein	1.86916	0.2	0.902389	Ribosomal
IPI00875282	47549	1	57	- 24 kDa protein	1.85529	0.15	0.891643	Ribosomal?
IPI00274175	23518	1	57	EG330948 similar to ribosomal protein S8 isoform 1	1.84843	0.05	0.8863	Ribosomal?
IPI00134097	23993	7	293	EG668182;LOC675192 hypothetical protein	1.82815	0.17	0.870387	Ribosomal?
IPI00120344	23144	8	375	Supt16h FACT complex subunit SPT16	1.82149	0.13	0.865122	Transcription factor
IPI00314654	122703	1	38	Smarca1 Isoform 2 of Probable global transcription activator SNF2L1	1.8018	0.21	0.84944	Transcription factor
IPI00776156	123387	1	38	Smarca1 SWI/SNF related, matrix associated, actin dependent regulator of	1.8018	0.09	0.84944	Chromatin remodeling
IPI00890024	24316	6	267	EG640264 hypothetical protein	1.78571	0.14	0.836501	Ribosomal?
IPI00890002	29933	7	214	- 30 kDa protein	1.77936	0.03	0.831358	Unknown
IPI00265107	29972	5	172	EG268795 hypothetical protein isoform 2	1.77936	0.03	0.831358	Ribosomal?
IPI00354363	30019	7	214	EG622727;LOC100044977 hypothetical protein isoform 1	1.76991	0.01	0.823677	Ribosomal?
IPI00330363	29958	7	214	EG666669;Rpl7a 60S ribosomal protein L7a	1.76678	0.18	0.821126	Ribosomal
IPI00462453	27728	7	214	EG434426 hypothetical protein	1.76056	0.59	0.816037	Unknown
IPI00321170	30812	4	149	Rpl3 60S ribosomal protein L3	1.76056	0.59	0.816037	Ribosomal
IPI00753623	18419	5	189	LOC674810 similar to Ribosomal protein L3	1.75439	0.04	0.810966	Ribosomal
IPI00462006	21503	5	143	LOC674419 hypothetical protein	1.75131	0.03	0.808437	Unknown
IPI00123862	35986	1	44	Ppp1cc Isoform Gamma-1 of Serine/threonine-protein phosphatase PP1-gamma	1.75131	0.03	0.808437	Kinase/phosphatase
IPI00890194	22569	5	143	EG432834 hypothetical protein	1.74216	0.07	0.800877	Unknown
IPI00458908	155019	1	49	Prpf4 U4/U6 small nuclear ribonucleoprotein Prp4	1.74216	0.06	0.800877	splicing
IPI00381275	45701	2	68	EG381065 similar to small nuclear RNA	1.73913	0.18	0.798366	splicing
IPI00321597	36960	3	137	Pelp1 Proline-, glutamic acid- and leucine-rich protein 1	1.7301	0.1	0.790859	Transcription factor
IPI00605125	146803	2	60	AK122209 hypothetical protein LOC382038	1.7301	0.07	0.790859	Ribosomal biogenesis
IPI00458105	70701	3	116	LOC433745 similar to ribosomal protein L3	1.72117	0.08	0.78339	Ribosomal
IPI00321718	112636	3	116	Phb2 Prohibitin-2	1.72117	0.12	0.78339	mitochrondrial
IPI00874408	50874	2	156	Ssrp1 81 kDa protein	1.70648	0.14	0.771027	Transcription factor
IPI00652593	81327	2	156	Ssrp1 Isoform 1 of FACT complex subunit SSRP1	1.69779	0.1	0.76366	Transcription factor
IPI00458057	58333	2	51	Tex10 7 days embryo whole body cDNA, RIKEN full-length enriched library,	1.69492	0.11	0.761213	Unknown
IPI00133185	24201	1	92	Rpl14 60S ribosomal protein L14	1.69205	0.56	0.75877	Ribosomal
IPI00473728	121550	1	92	Rpl14 ES cells cDNA, RIKEN full-length enriched library, clone:2410026P1	1.69205	0.07	0.75877	Ribosomal
IPI00118736	105143	1	40	Ppm1b Protein phosphatase 1B2 53 kDa isoform	1.68919	0.08	0.756331	Kinase/phosphatase
IPI00263874	28828	1	46	Farsa Phenylalanyl-tRNA synthetase alpha chain	1.6835	0.13	0.751465	Translation
IPI00129468	20840	1	52	Cbx3 Chromobox protein homolog 3	1.6835	0.13	0.751465	Chromatin remodeling
IPI00653834	52078	1	64	1500003O22Rik NOD-derived CD11c +ve dendritic cells cDNA, RIKEN full-len	1.66945	0.11	0.739372	Unknown
IPI00130883	119443	2	85	Rbm3 Putative RNA-binding protein 3	1.64474	0.16	0.717857	RNA binding
IPI00662196	17139	3	86	LOC638236 similar to 60S ribosomal protein L13a	1.62338	0.06	0.698998	Ribosomal
IPI00462204	24156	2	66	EG433251;LOC639918 similar to rat ribosomal protein L13a	1.61812	0.15	0.694321	Ribosomal
IPI00223217	23338	3	86	Rpl13a 60S ribosomal protein L13a	1.60514	0.06	0.682696	Ribosomal
IPI00136252	23449	2	100	Wdr18 WD repeat-containing protein 18	1.60256	0.15	0.680382	Unknown
IPI00320016	54506	12	543	Nono Isoform 1 of Non-POU domain-containing octamer-binding protein	1.59744	0.03	0.675765	RNA binding
IPI00466593	43035	1	80	Exosc6 Exosome complex exonuclease MTR3	1.59744	0.24	0.675765	exosome
IPI00229472	66745	6	232	Rbm28 RNA-binding protein 28	1.5674	0.16	0.648372	splicing
IPI00330634	33318	3	176	AI595406 rRNA/tRNA 2'-O-methyltransferase fibrillarin-like	1.5674	0.07	0.648372	RNA binding
IPI00653297	19953	3	113	Bop1 CRL-1722 L5178Y-R cDNA, RIKEN full-length enriched library, clone:I	1.55763	0.05	0.639355	Ribosomal biogenesis
IPI00875042	45133	2	104	Ddx54 ATP-dependent RNA helicase DDX54	1.55763	0.05	0.639355	Helicase
IPI00880252	46095	5	204	Serpinh1 serine (or cysteine) proteinase inhibitor, clade H, member 1	1.53846	0.23	0.621488	chaperone
IPI00121159	16790	3	87	Bxdc1 Brix domain-containing protein 1	1.5361	0.09	0.619271	Ribosomal biogenesis
IPI00110931	119749	1	66	Nola1 Isoform 1 of H/ACA ribonucleoprotein complex subunit 1	1.53374	0.05	0.617056	Ribosomal biogenesis
IPI00230035	73095	1	60	Ddx3x ATP-dependent RNA helicase DDX3X	1.52905	0.31	0.612637	Helicase
IPI00134371	73056	1	60	Ddx3y ATP-dependent RNA helicase DDX3Y	1.52439	0.18	0.608232	Helicase
IPI00671010	14120	3	158	LOC100040177 similar to nuclear protein-NHP2-like protein	1.52207	0.06	0.606035	splicing
IPI00621272	14165	3	158	EG434401;Nhp2l1 NHP2-like protein 1	1.51976	0.06	0.603841	splicing
IPI00133008	7701	2	73	Nola3 H/ACA ribonucleoprotein complex subunit 3	1.51976	0.06	0.603841	Ribosomal biogenesis
IPI00664886	145613	2	80	Thoc2 THO complex subunit 2	1.51515	0.04	0.599462	RNA binding
IPI00758218	32962	7	462	Nol5a Nucleolar protein 5A	1.49925	0.07	0.584241	Ribosomal biogenesis
IPI00119581	34286	12	662	LOC100044829;Fbl rRNA 2'-O-methyltransferase fibrillarin	1.4881	0.07	0.573467	Ribosomal biogenesis
IPI00463468	60305	13	1003	Nol5 Nucleolar protein 5	1.47275	0.08	0.558517	Ribosomal biogenesis
IPI00117642	47181	4	183	Gtpbp4 Nucleolar GTP-binding protein 1	1.46199	0.16	0.547932	Ribosomal biogenesis
IPI00408781	79623	3	133	Dhx37 DEAH (Asp-Glu-Ala-His) box polypeptide 37	1.45985	0.01	0.545824	Helicase
IPI00109326	143127	1	55	Senp3 Sentrin-specific protease 3	1.44928	0.23	0.535332	others/sumo
IPI00221822	120609	2	73	Wdr3 WD repeat-containing protein 3	1.44718	0.04	0.533242	Unknown
IPI00474962	70827	3	153	D19Bwg1357e 13 days embryo male testis cDNA, RIKEN full-length enriched	1.44718	0.11	0.533242	RNA binding
IPI00124973	57563	2	119	Kpna2;LOC100039592;LOC100043906 Importin subunit alpha-2	1.44509	0.26	0.531156	others
IPI00318048	64424	19	1162	Nol5a Nucleolar protein 5A	1.43266	0.19	0.518701	Ribosomal biogenesis
IPI00331692	67715	1	40	Dci Dodecenoyl-Coenzyme A delta isomerase	1.42248	0.07	0.508403	others
IPI00380228	96411	7	286	Ddx24 Bone marrow macrophage cDNA, RIKEN full-length enriched library, c	1.41844	0.2	0.504305	Helicase
IPI00222675	23549	5	231	D19Bwg1357e D19Bwg1357e protein	1.36426	0.1	0.448115	Helicase
IPI00123565	29997	2	63	Aatf Isoform 1 of Protein AATF	1.3369	0.08	0.41889	Transcription factor
IPI00228804	35341	4	180	Nsun2 88 kDa protein	1.33511	0.16	0.416962	Ribosomal biogenesis
IPI00283057	28775	10	413	Xrn2 Isoform 2 of 5'-3' exoribonuclease 2	1.33511	0.16	0.416962	exosome
IPI00226889	56476	1	44	Utp15 U3 small nucleolar RNA-associated protein 15 homolog	1.31579	0.16	0.395929	Ribosomal biogenesis
IPI00310857	26300	1	50	Exosc4 Exosome complex exonuclease RRP41	1.31579	0.16	0.395929	exosome
IPI00113134	84152	6	281	Skiv2l2 Superkiller viralicidic activity 2-like 2	1.28205	0.24	0.358454	Helicase
IPI00318561	59446	1	62	Nol7 Isoform 1 of Nucleolar protein 7	1.27551	0.09	0.351074	Ribosomal biogenesis
IPI00353010	74066	4	176	Nol14 Nucleolar protein 14	1.27551	0.16	0.351074	Ribosomal biogenesis
IPI00135443	13364	12	598	Top2b DNA topoisomerase 2-beta	1.27226	0.18	0.347399	DNA binding
IPI00131909	17946	3	188	Pno1 RNA-binding protein PNO1	1.26582	0.23	0.340075	RNA binding
IPI00621381	46504	2	111	Gm1947 similar to Nol5a protein	1.26103	0.01	0.334607	Ribosomal biogenesis
IPI00648763	20963	2	69	Ddx5 DEAD (Asp-Glu-Ala-Asp) box polypeptide 5	1.25628	0.04	0.32916	Helicase
IPI00752710	226232	14	651	Cebpz Isoform CBF1 of CCAAT/enhancer-binding protein zeta	1.25313	0.19	0.325539	Transcription factor
IPI00132578	27437	2	75	Mrto4 mRNA turnover protein 4 homolog	1.23762	0.1	0.307573	Ribosomal?
IPI00128256	59338	1	42	Rrp9 U3 small nucleolar RNA-interacting protein 2	1.22549	0.16	0.293359	Ribosomal biogenesis
IPI00407764	105708	1	54	Dis3 Exosome complex exonuclease RRP44	1.22549	0.08	0.293359	exosome
IPI00123755	16263	3	107	Cbx5 Chromobox protein homolog 5	1.22549	0.08	0.293359	Chromatin remodeling
IPI00133689	97687	2	97	Wdr75 Bone marrow macrophage cDNA, RIKEN full-length enriched library, c	1.221	0.21	0.288065	cell cycle
IPI00380721	108769	1	39	Rpo1-4 DNA-directed RNA polymerase	1.20048	0.06	0.263612	RNA polymerase
IPI00122383	33276	1	50	Imp3 U3 small nucleolar ribonucleoprotein protein IMP3	1.1976	0.05	0.260152	Ribosomal biogenesis
IPI00664640	73382	9	349	4921511H13Rik similar to hCG401196	1.17371	0.14	0.231075	Ribosomal biogenesis
IPI00855003	34054	2	154	Dkc1 Novel protein	1.14679	0.07	0.1976	Ribosomal biogenesis
IPI00317794	76677	44	2190	Ncl Nucleolin	1.14679	0.07	0.1976	Ribosomal biogenesis
IPI00162940	16215	12	585	Nol6 Isoform 2 of Nucleolar protein 6	1.13122	0.09	0.177882	Ribosomal biogenesis
IPI00313726	113811	2	72	Rpo1-4 DNA-directed RNA polymerase I subunit RPA1	0.888099	0.09	-0.171207	RNA polymerase
IPI00351266	112894	1	36	Dhx36 Probable ATP-dependent RNA helicase DHX36	0.888099	0.09	-0.171207	Helicase
IPI00122421	32507	5	141	Rpl27;EG621100;LOC100039431 60S ribosomal protein L27	0.768049	0.22	-0.380729	Ribosomal
IPI00129141	32230	2	146	Wdr46 WD repeat-containing protein 46	0.766871	0.04	-0.382944	Unknown
IPI00153607	171509	1	48	Dnttip2 Deoxynucleotidyltransferase terminal-interacting protein 2	0.732601	0.18	-0.448901	DNA binding
IPI00551454	516152	38	1727	Pdcd11 programmed cell death protein 11	0.718907	0.29	-0.476122	Apoptosis
IPI00649815	64362	1	47	Nol9 Novel protein	0.698812	0.19	-0.517024	Unknown
IPI00475334	13265	15	624	Pdcd11 Apoptosis-linked gene 4, deltaC form (Fragment)	0.698812	0.19	-0.517024	Apoptosis
IPI00420363	14150	14	656	Ddx5 Probable ATP-dependent RNA helicase DDX5	0.686813	0.24	-0.54201	Helicase
IPI00881092	17684	1	99	Dkc1 8 kDa protein	0.681663	0.17	-0.552869	Ribosomal biogenesis
IPI00130436	50607	2	139	Bxdc2 Brix domain-containing protein 2	0.67981	0.21	-0.556797	Ribosomal biogenesis
IPI00110856	57892	2	61	Rrp1 Isoform 1 of RRP1-like protein	0.675219	0.19	-0.566572	Ribosomal biogenesis
IPI00122223	8444	30	1345	Top2a DNA topoisomerase 2-alpha	0.674764	0.18	-0.567545	DNA binding
IPI00225912	36242	5	270	Mki67ip Isoform 1 of MKI67 FHA domain-interacting nucleolar phosphoprote	0.670241	0.45	-0.577248	Unknown
IPI00115862	26233	1	58	Eif6 Eukaryotic translation initiation factor 6	0.662691	0.29	-0.593593	Transcription factor
IPI00674226	31385	15	687	EG434373 similar to Nucleophosmin 1 isoform 1	0.657895	0.29	-0.604071	Ribosomal biogenesis
IPI00453860	28353	10	477	Bms1 BMS1 homolog, ribosome assembly protein	0.652742	0.13	-0.615416	Ribosomal biogenesis
IPI00129701	80810	2	140	Wdsof1 WD repeat and SOF domain-containing protein 1	0.643915	0.45	-0.635058	Ribosomal biogenesis
IPI00515155	29506	15	773	Npm1 Nucleophosmin 1	0.635728	0.18	-0.653519	Ribosomal biogenesis
IPI00473603	20370	2	140	Ssb 8 days embryo whole body cDNA, RIKEN full-length enriched library, c	0.623441	0.51	-0.681674	splicing
IPI00134300	98712	2	140	Ssb Lupus La protein homolog	0.615385	0.35	-0.70044	splicing
IPI00652987	93493	25	1500	Ddx21 DEAD (Asp-Glu-Ala-Asp) box polypeptide 21	0.613121	0.47	-0.705757	Helicase
IPI00112763	30819	7	209	Utp11l Probable U3 small nucleolar RNA-associated protein 11	0.61237	0.11	-0.707525	Ribosomal biogenesis
IPI00420344	22172	22	983	Rrp12 RRP12-like protein	0.59988	0.31	-0.737254	Ribosomal biogenesis
IPI00127415	32540	19	905	Npm1 Nucleophosmin	0.592066	0.49	-0.756169	Ribosomal biogenesis
IPI00132957	28952	2	136	Ddx56 Probable ATP-dependent RNA helicase DDX56	0.579039	0.21	-0.788268	Helicase
IPI00411022	29878	32	1417	Heatr1 BAP28 protein	0.577701	0.31	-0.791606	Ribosomal biogenesis
IPI00469323	70924	5	161	Dnmt1 Cytosine-specific methyltransferase	0.575043	0.35	-0.798258	Ribosomal biogenesis
IPI00122038	31814	7	257	Ddx27 Isoform 1 of Probable ATP-dependent RNA helicase DDX27	0.575043	0.42	-0.798258	Helicase
IPI00113635	67236	4	356	Dkc1 H/ACA ribonucleoprotein complex subunit 4	0.569476	0.08	-0.812293	Ribosomal biogenesis
IPI00396728	88011	1	61	Ddx51 ATP-dependent RNA helicase DDX51	0.557724	0.19	-0.842375	Helicase
IPI00318725	41526	11	401	Rrs1 Ribosome biogenesis regulatory protein homolog	0.551572	0.35	-0.858379	Ribosomal biogenesis
IPI00222461	82494	2	102	Gnl3 Isoform 1 of Guanine nucleotide-binding protein-like 3	0.544959	0.53	-0.87578	Ribosomal biogenesis
IPI00226149	51890	10	555	Rsl1d1 Blastocyst blastocyst cDNA, RIKEN full-length enriched library, c	0.54407	0.77	-0.878137	Ribosomal
IPI00402911	84226	1	58	Mphosph10 U3 small nucleolar ribonucleoprotein protein MPP10	0.536481	0.73	-0.898402	Ribosomal biogenesis
IPI00276866	115346	23	1124	Nat10 N-acetyltransferase 10	0.529661	0.26	-0.916859	Unknown
IPI00119632	28663	11	543	Ftsj3 Putative rRNA methyltransferase 3	0.528262	0.07	-0.920674	Ribosomal biogenesis
IPI00132576	51437	1	41	Snrpb2 U2 small nuclear ribonucleoprotein B''	0.527983	0.39	-0.921436	splicing
IPI00648014	28368	19	871	Npm1 Adult female placenta cDNA, RIKEN full-length enriched library, cl	0.526593	0.23	-0.92524	Ribosomal biogenesis
IPI00113232	43864	1	43	Lyar Cell growth-regulating nucleolar protein	0.525486	0.32	-0.928276	Unknown
IPI00134346	61174	1	48	Rpp30 Ribonuclease P protein subunit p30	0.524934	0.44	-0.929791	Ribosomal biogenesis
IPI00153212	21763	2	82	Ccdc137 Coiled-coil domain-containing protein 137	0.523286	0.11	-0.934328	Unknown
IPI00555113	21631	9	380	Rpl18 60S ribosomal protein L18	0.522739	0.34	-0.935837	Ribosomal
IPI00111829	34681	6	233	Ebna1bp2 Probable rRNA-processing protein EBP2	0.519481	0.55	-0.944858	Ribosomal biogenesis
IPI00831300	23588	2	149	Ddx47 Protein	0.519481	0.55	-0.944858	Helicase
IPI00130510	70324	1	102	Ppan Suppressor of SWI4 1 homolog	0.517866	0.41	-0.949348	splicing
IPI00132723	29455	1	36	Exosc7 Exosome complex exonuclease RRP42	0.517866	0.27	-0.949348	exosome
IPI00226227	117561	1	60	Rps19bp1 40S ribosomal protein S19-binding protein 1	0.515464	0.36	-0.956057	Ribosomal?
IPI00133550	11178	2	131	Nola2 H/ACA ribonucleoprotein complex subunit 2	0.512295	0.32	-0.964953	Ribosomal
IPI00119201	23460	4	214	Ngdn Neuroguidin	0.510465	0.44	-0.970117	Translation
IPI00330623	183899	1	89	2610027L16Rik Pumilio domain-containing protein C14orf21 homolog	0.507872	0.41	-0.977463	Unknown
IPI00133244	54743	1	40	Ccdc59 Isoform 1 of Thyroid transcription factor 1-associated protein 26	0.507614	0.63	-0.978196	Transcription factor
IPI00331361	151942	61	3010	Mybbp1a Myb-binding protein 1A	0.502513	0.46	-0.992768	Transcription factor
IPI00118762	47727	1	43	Bysl Bystin	0.494805	0.38	-1.01507	Ribosomal biogenesis
IPI00115564	516999	5	223	Slc25a4 ADP/ATP translocase 1	0.494805	0.38	-1.01507	others
IPI00353579	70003	1	55	Utp18 U3 small nucleolar RNA-associated protein 18 homolog	0.494071	0.31	-1.01721	Ribosomal biogenesis
IPI00119776	26494	3	244	Utp3 Isoform 1 of Something about silencing protein 10	0.492854	0.25	-1.02077	Ribosomal biogenesis
IPI00127841	32883	5	243	Slc25a5 ADP/ATP translocase 2	0.492854	0.34	-1.02077	mitochrondrial
IPI00458704	21126	5	202	D13Wsu177e UPF0384 protein CGI-117 homolog	0.488281	0.47	-1.03422	Unknown
IPI00675076	36085	1	68	LOC639633 similar to nucleophosmin/nucleoplasmin-3	0.48216	0.28	-1.05242	Ribosomal biogenesis
IPI00658339	78627	2	84	LOC634666 similar to transmembrane protein 1	0.474158	0.25	-1.07656	others
IPI00469755	69005	3	117	Pwp2 Periodic tryptophan protein 2 homolog	0.472813	0.23	-1.08066	Ribosomal biogenesis
IPI00458958	30728	1	40	Rrp15 RRP15-like protein	0.463177	0.95	-1.11036	Ribosomal biogenesis
IPI00131725	24093	3	196	Npm3 Nucleoplasmin-3	0.459348	0.31	-1.12234	Ribosomal biogenesis
IPI00336965	61180	1	50	Ddx52 Probable ATP-dependent RNA helicase DDX52	0.440723	0.52	-1.18206	Helicase
IPI00223570	128247	1	68	Krr1 KRR1 small subunit processome component homolog	0.429553	0.04	-1.21909	Ribosomal biogenesis
IPI00652012	93977	1	68	Krr1 16 days embryo kidney cDNA, RIKEN full-length enriched library, clo	0.425351	0.09	-1.23327	Ribosomal biogenesis
IPI00311453	86854	16	805	Nol1 nucleolar protein 1	0.416146	0.16	-1.26484	Ribosomal biogenesis
IPI00719871	73512	17	729	Nolc1 nucleolar and coiled-body phosphoprotein 1 isoform D	0.411692	0.12	-1.28036	Ribosomal biogenesis
IPI00459381	27528	8	323	Ddx18 ATP-dependent RNA helicase DDX18	0.404367	0.3	-1.30626	Helicase
IPI00876461	49752	5	237	Wdr36 WD repeat domain 36 isoform 2	0.385951	1.44	-1.37351	Unknown
IPI00380313	60749	2	114	Bxdc5 Ribosome production factor 1	0.378501	0.54	-1.40163	Ribosomal biogenesis
IPI00165762	29166	7	351	Rbm19 Isoform 1 of Probable RNA-binding protein 19	0.343997	0.96	-1.53953	RNA binding
IPI00169797	22248	8	324	Pop1 Processing of 1, ribonuclease P/MRP family	0.338409	1.39	-1.56316	Ribosomal biogenesis
IPI00265371	13388	3	141	Slc25a31 ADP/ATP translocase 4	0.330142	0.43	-1.59884	mitochrondrial
IPI00672476	38197	33	1334	Utp20 Small subunit processome component 20 homolog	0.329164	1.07	-1.60312	Ribosomal biogenesis
IPI00875410	181795	1	64	Cdkn2aipnl 13 kDa protein	0.283206	0.86	-1.82008	Unknown
